# Supplementary material for: Knowledge and Perception on Animal Welfare in Chilean Undergraduate Students with Emphasis on Dairy Cattle
Source: Animals (Basel). 2021 Jun 28;11(7):1921. doi: 10.3390/ani11071921 (PMC8300360; doi:10.3390/ani11071921)
Supplement: Supplementary file 1 [file animals-11-01921-s001.zip]

Archive with 1 entries (1 files):
- animals-1219543-supplementary.pdf
